# Supplementary material for: Understanding the Role of Activation Loop Mutants in Drug Efficacy for FLT3-ITD
Source: Cancers (Basel). 2023 Nov 15;15(22):5426. doi: 10.3390/cancers15225426 (PMC10670458; doi:10.3390/cancers15225426)
Supplement: Supplementary file 1 [file cancers-15-05426-s001.zip]

Archive with 1 entries (1 files):
- cancers-2686709-supplementary.pdf
